# Supplementary material for: Confocal laser endomicroscopy to monitor the colonic mucosa of mice
Source: J Immunol Methods. 2015 Jun;421:81–8. doi: 10.1016/j.jim.2015.04.012 (PMC5803490; doi:10.1016/j.jim.2015.04.012)
Supplement: Video 1 — Confocal laser endoscopy tracking of fluorescently tagged epithelial cells. Video recording of YFP positive epithelial cells and crypt structures in the distal colon from a mouse expressing YFP under the control of a constitutive CDX promoter. Scale bar = 20 μm. [file mmc2.zip]

Archive with 1 entries (1 files):
- jim12017-mmc2.avi
