# Supplementary material for: Confocal laser endomicroscopy to monitor the colonic mucosa of mice
Source: J Immunol Methods. 2015 Jun;421:81–8. doi: 10.1016/j.jim.2015.04.012 (PMC5803490; doi:10.1016/j.jim.2015.04.012)
Supplement: Video 2 — Confocal laser endoscopy tracking of fluorescently labeled vasculature. Video recording of FITC dextran moving through the vasculature within the distal colon from a mouse intravenously injected approximately 10 min prior to imaging. Scale bar = 20 μm. [file mmc3.zip]

Archive with 1 entries (1 files):
- jim12017-mmc3.avi
